# Supplementary material for: Hepatic arterial infusion chemotherapy combined with lenvatinib and PD-1 inhibitors versus lenvatinib and PD-1 inhibitors for unresectable HCC: a meta-analysis
Source: Front Oncol. 2024 Dec 24;14:1500496. doi: 10.3389/fonc.2024.1500496 (PMC11703705; doi:10.3389/fonc.2024.1500496)
Supplement: Supplementary file 1 [file Table1.xlsx]

## Sheet: Sheet1
ID	Search	Hits
#1	MeSH descriptor: [Carcinoma, Hepatocellular] explode all trees	2737
#2	(Carcinoma, Hepatocellular):ti,ab,kw OR (Liver Cancers, Adult):ti,ab,kw OR( Adult Liver Cancer):ti,ab,kw OR(Adult Liver Cancers):ti,ab,kw OR(Cell Carcinoma, Liver):ti,ab,kw OR(Hepatocellular Carcinoma):ti,ab,kw OR(Cancer, Adult Liver):ti,ab,kw OR(Liver Cell Carcinoma):ti,ab,kw OR(Liver Cell Carcinomas):ti,ab,kw OR(Hepatomas):ti,ab,kw OR(Carcinoma, Liver Cell):ti,ab,kw OR(Liver Cancer, Adult):ti,a…	12242
#3	#1 OR #2	12242
#4	MeSH descriptor: [Infusions, Intra-Arterial] explode all trees	760
#5	MeSH descriptor: [Infusions, Intra-Arterial] explode all trees	41850
#6	#4 OR #5	41850
#7	MeSH descriptor: [Immune Checkpoint Inhibitors] explode all trees	275
#8	(Checkpoint Inhibitors, Immune):ti,ab,kw OR(Immune Checkpoint Blockers):ti,ab,kw OR(Checkpoint Blockers, Immune):ti,ab,kw OR(Immune Checkpoint Inhibitor):ti,ab,kw OR(Checkpoint Inhibitor, Immune):ti,ab,kw OR(CTLA-4 Inhibitors):ti,ab,kw OR(CTLA 4 Inhibitors):ti,ab,kw OR(Cytotoxic T-Lymphocyte-Associated Protein 4 Inhibitors):ti,ab,kw OR(Cytotoxic T Lymphocyte Associated Protein 4 Inhibitors):ti,ab…	8617
#9	#7 OR #8	8617
#10	(Lenvatinib):ti,ab,kw OR (E 7080):ti,ab,kw OR (ER-203492 00):ti,ab,kw OR (E7080):ti,ab,kw OR (E-7080):ti,ab,kw OR (lenvatinib metabolite M2):ti,ab,kw OR (lenvatinib mesylate):ti,ab,kw OR (lenvatinib mesilate):ti,ab,kw OR (lenvatinib methanesulfonate):ti,ab,kw OR (E-7080 mesylate):ti,ab,kw OR (E7080 mesylate):ti,ab,kw OR (Lenvima):ti,ab,kw	831
#11	#3 AND #6 AND #9 AND #10	7
