# Supplementary material for: Hepatic arterial infusion chemotherapy combined with lenvatinib and PD-1 inhibitors versus lenvatinib and PD-1 inhibitors for unresectable HCC: a meta-analysis
Source: Front Oncol. 2024 Dec 24;14:1500496. doi: 10.3389/fonc.2024.1500496 (PMC11703705; doi:10.3389/fonc.2024.1500496)
Supplement: Supplementary file 2 [file Table2.xlsx]

## Sheet: Embase检索策略
No.	Query	Results
#13	#3 AND #6 AND #9 AND #12	166
#12	#10 OR #11	8615
#11	'1 [4 [ (6 carbamoyl 7 methoxy 4 quinolinyl) oxy] 2 chlorophenyl] 3 cyclopropylurea':ab,ti OR '1 [4 [ (6 carbamoyl 7 methoxy 4 quinolyl) oxy] 2 chlorophenyl] 3 cyclopropylurea':ab,ti OR '1 [4 [ (6 carbamoyl 7 methoxyquinolin 4 yl) oxy] 2 chlorophenyl] 3 cyclopropylurea':ab,ti OR '4 [3 chloro 4 (3 cyclopropylureido) phenoxy] 7 methoxy 6 quinolinecarboxamide':ab,ti OR '4 [3 chloro 4 (3 cyclopropylu…	200
#10	'lenvatinib'/exp OR 'lenvatinib'	8589
#9	#7 OR #8	14479959
#8	'immune checkpoint blocker':ab,ti OR 'immune checkpoint inhibitors':ab,ti OR 'pd 1':ab,ti OR 'or':ab,ti OR 'pd1':ab,ti OR 'gilvetmab':ab,ti	14469814
#7	'immune checkpoint inhibitor'/exp OR 'immune checkpoint inhibitor'	40733
#6	#4 OR #5	256514
#5	'cancer of the liver':ab,ti OR 'cancer, liver':ab,ti OR 'carcinomatous liver':ab,ti OR 'hepatic cancer':ab,ti OR 'hepatic malignancies':ab,ti OR 'hepatic malignancy':ab,ti OR 'hepatocellular cancer':ab,ti OR 'hepatocellular carcinomatosis':ab,ti OR 'hepatocellular malignancies':ab,ti OR 'hepatocellular malignancy':ab,ti OR 'hepatocyte cancer':ab,ti OR 'liver cell cancer':ab,ti OR 'liver malignanc…	58123
#4	'liver cell carcinoma'/exp OR 'liver cell carcinoma'	223526
#3	#1 OR #2	56506
#2	'arterial chemotherapeutic':ab,ti OR 'arterial chemotherapy':ab,ti OR 'arterial drug delivery':ab,ti OR 'arterial drug therapy':ab,ti OR 'arterial infusion':ab,ti OR 'arterial injection':ab,ti OR 'arterial medication':ab,ti OR 'arterial therapy':ab,ti OR 'artery infusion':ab,ti OR 'artery injection':ab,ti OR 'drug administration, intraarterial':ab,ti OR 'infusion, artery':ab,ti OR 'infusion, intr…	19053
#1	'intraarterial drug administration'/exp OR 'intraarterial drug administration'	48732
