# Supplementary material for: Hepatic arterial infusion chemotherapy combined with lenvatinib and PD-1 inhibitors versus lenvatinib and PD-1 inhibitors for unresectable HCC: a meta-analysis
Source: Front Oncol. 2024 Dec 24;14:1500496. doi: 10.3389/fonc.2024.1500496 (PMC11703705; doi:10.3389/fonc.2024.1500496)
Supplement: Supplementary file 3 [file Table3.xlsx]

## Sheet: PubMedSearchHistory
Search number	Query	Sort By	Filters	Search Details	Results
13	(((("Carcinoma, Hepatocellular"[Mesh]) OR (HCC[Title/Abstract] OR Hepatocellular Carcinomas[Title/Abstract] OR Hepatocellular Carcinoma[Title/Abstract] OR Hepatoma[Title/Abstract] OR Hepatomas[Title/Abstract] OR Liver Cancer, Adult[Title/Abstract] OR Adult Liver Cancer[Title/Abstract] OR Adult Liver Cancers[Title/Abstract] OR Cancer, Adult Liver[Title/Abstract] OR Cancers, Adult Liver[Title/Abstr…			(((("Carcinoma, Hepatocellular"[Mesh]) OR (HCC[Title/Abstract] OR Hepatocellular Carcinomas[Title/Abstract] OR Hepatocellular Carcinoma[Title/Abstract] OR Hepatoma[Title/Abstract] OR Hepatomas[Title/Abstract] OR Liver Cancer, Adult[Title/Abstract] OR Adult Liver Cancer[Title/Abstract] OR Adult Liver Cancers[Title/Abstract] OR Cancer, Adult Liver[Title/Abstract] OR Cancers, Adult Liver[Title/Abstr…	6
12	("lenvatinib" [Supplementary Concept]) OR (4-(3-chloro-4-((cyclopropylaminocarbonyl)amino)phenoxy)-7-methoxy-6-quinolinecarboxamide[Title/Abstract] OR 4-(3-chloro-4-(N'-cyclopropylureido)phenoxy)-7-methoxyquinoline-6-carboxamide[Title/Abstract] OR E 7080[Title/Abstract] OR ER-203492-00[Title/Abstract] OR E7080[Title/Abstract] OR E-7080[Title/Abstract] OR lenvatinib metabolite M2[Title/Abstract] O…			("lenvatinib" [Supplementary Concept]) OR (4-(3-chloro-4-((cyclopropylaminocarbonyl)amino)phenoxy)-7-methoxy-6-quinolinecarboxamide[Title/Abstract] OR 4-(3-chloro-4-(N'-cyclopropylureido)phenoxy)-7-methoxyquinoline-6-carboxamide[Title/Abstract] OR E 7080[Title/Abstract] OR ER-203492-00[Title/Abstract] OR E7080[Title/Abstract] OR E-7080[Title/Abstract] OR lenvatinib metabolite M2[Title/Abstract] O…	1166
11	4-(3-chloro-4-((cyclopropylaminocarbonyl)amino)phenoxy)-7-methoxy-6-quinolinecarboxamide[Title/Abstract] OR 4-(3-chloro-4-(N'-cyclopropylureido)phenoxy)-7-methoxyquinoline-6-carboxamide[Title/Abstract] OR E 7080[Title/Abstract] OR ER-203492-00[Title/Abstract] OR E7080[Title/Abstract] OR E-7080[Title/Abstract] OR lenvatinib metabolite M2[Title/Abstract] OR 4-(3-chloro-4-(((cyclopropylamino)carbony…			4-(3-chloro-4-((cyclopropylaminocarbonyl)amino)phenoxy)-7-methoxy-6-quinolinecarboxamide[Title/Abstract] OR 4-(3-chloro-4-(N'-cyclopropylureido)phenoxy)-7-methoxyquinoline-6-carboxamide[Title/Abstract] OR E 7080[Title/Abstract] OR ER-203492-00[Title/Abstract] OR E7080[Title/Abstract] OR E-7080[Title/Abstract] OR lenvatinib metabolite M2[Title/Abstract] OR 4-(3-chloro-4-(((cyclopropylamino)carbony…	46
10	"lenvatinib" [Supplementary Concept]	Most Recent		"lenvatinib"[Supplementary Concept]	1150
9	("Immune Checkpoint Inhibitors"[Mesh]) OR (Checkpoint Inhibitors, Immune[Title/Abstract] OR Immune Checkpoint Blockers[Title/Abstract] OR Checkpoint Blockers, Immune[Title/Abstract] OR Immune Checkpoint Inhibitor[Title/Abstract] OR CTLA-4 Inhibitors[Title/Abstract] OR Checkpoint Inhibitor, Immune[Title/Abstract] OR CTLA 4 Inhibitors[Title/Abstract] OR Cytotoxic T-Lymphocyte-Associated Protein 4 I…			"Immune Checkpoint Inhibitors"[MeSH Terms] OR "checkpoint inhibitors immune"[Title/Abstract] OR "immune checkpoint blockers"[Title/Abstract] OR "checkpoint blockers immune"[Title/Abstract] OR "immune checkpoint inhibitor"[Title/Abstract] OR "ctla 4 inhibitors"[Title/Abstract] OR "checkpoint inhibitor immune"[Title/Abstract] OR "ctla 4 inhibitors"[Title/Abstract] OR "cytotoxic t lymphocyte associa…	28693
8	("Infusions, Intra-Arterial"[Mesh]) OR (Infusion, Intra-Arterial[Title/Abstract] OR Intra-Arterial Infusion[Title/Abstract] OR Intra-Arterial Infusions[Title/Abstract] OR Infusions, Intra Arterial[Title/Abstract] OR Arterial Infusion, Intra[Title/Abstract] OR Arterial Infusions, Intra[Title/Abstract] OR Infusion, Intra Arterial[Title/Abstract] OR Intra[Title/Abstract] OR Arterial Infusion[Title/A…			"infusions, intra arterial"[MeSH Terms] OR ("infusion intra arterial"[Title/Abstract] OR "intra arterial infusion"[Title/Abstract] OR "intra arterial infusions"[Title/Abstract] OR "infusions intra arterial"[Title/Abstract] OR "arterial infusion intra"[Title/Abstract] OR (("arterialization"[All Fields] OR "arterializations"[All Fields] OR "arterialize"[All Fields] OR "arterialized"[All Fields] OR …	302775
7	Checkpoint Inhibitors, Immune[Title/Abstract] OR Immune Checkpoint Blockers[Title/Abstract] OR Checkpoint Blockers, Immune[Title/Abstract] OR Immune Checkpoint Inhibitor[Title/Abstract] OR CTLA-4 Inhibitors[Title/Abstract] OR Checkpoint Inhibitor, Immune[Title/Abstract] OR CTLA 4 Inhibitors[Title/Abstract] OR Cytotoxic T-Lymphocyte-Associated Protein 4 Inhibitors[Title/Abstract] OR Cytotoxic T Ly…			"checkpoint inhibitors immune"[Title/Abstract] OR "immune checkpoint blockers"[Title/Abstract] OR "checkpoint blockers immune"[Title/Abstract] OR "immune checkpoint inhibitor"[Title/Abstract] OR "ctla 4 inhibitors"[Title/Abstract] OR "checkpoint inhibitor immune"[Title/Abstract] OR "ctla 4 inhibitors"[Title/Abstract] OR "cytotoxic t lymphocyte associated protein 4 inhibitors"[Title/Abstract] OR "…	23626
6	"Immune Checkpoint Inhibitors"[Mesh]	Most Recent		"Immune Checkpoint Inhibitors"[MeSH Terms]	11154
5	Infusion, Intra-Arterial[Title/Abstract] OR Intra-Arterial Infusion[Title/Abstract] OR Intra-Arterial Infusions[Title/Abstract] OR Infusions, Intra Arterial[Title/Abstract] OR Arterial Infusion, Intra[Title/Abstract] OR Arterial Infusions, Intra[Title/Abstract] OR Infusion, Intra Arterial[Title/Abstract] OR Intra[Title/Abstract] OR Arterial Infusion[Title/Abstract] OR Intra Arterial Infusions[Tit…			"infusion intra arterial"[Title/Abstract] OR "intra arterial infusion"[Title/Abstract] OR "intra arterial infusions"[Title/Abstract] OR "infusions intra arterial"[Title/Abstract] OR "arterial infusion intra"[Title/Abstract] OR (("arterialization"[All Fields] OR "arterializations"[All Fields] OR "arterialize"[All Fields] OR "arterialized"[All Fields] OR "arterializing"[All Fields] OR "arterially"[…	298958
4	"Infusions, Intra-Arterial"[Mesh]	Most Recent		"infusions, intra arterial"[MeSH Terms]	10076
3	("Carcinoma, Hepatocellular"[Mesh]) OR (HCC[Title/Abstract] OR Hepatocellular Carcinomas[Title/Abstract] OR Hepatocellular Carcinoma[Title/Abstract] OR Hepatoma[Title/Abstract] OR Hepatomas[Title/Abstract] OR Liver Cancer, Adult[Title/Abstract] OR Adult Liver Cancer[Title/Abstract] OR Adult Liver Cancers[Title/Abstract] OR Cancer, Adult Liver[Title/Abstract] OR Cancers, Adult Liver[Title/Abstract…			"carcinoma, hepatocellular"[MeSH Terms] OR ("HCC"[Title/Abstract] OR "hepatocellular carcinomas"[Title/Abstract] OR "hepatocellular carcinoma"[Title/Abstract] OR "Hepatoma"[Title/Abstract] OR "Hepatomas"[Title/Abstract] OR "liver cancer adult"[Title/Abstract] OR "adult liver cancer"[Title/Abstract] OR "adult liver cancers"[Title/Abstract] OR (("cancer s"[All Fields] OR "cancerated"[All Fields] OR…	177721
2	HCC[Title/Abstract] OR Hepatocellular Carcinomas[Title/Abstract] OR Hepatocellular Carcinoma[Title/Abstract] OR Hepatoma[Title/Abstract] OR Hepatomas[Title/Abstract] OR Liver Cancer, Adult[Title/Abstract] OR Adult Liver Cancer[Title/Abstract] OR Adult Liver Cancers[Title/Abstract] OR Cancer, Adult Liver[Title/Abstract] OR Cancers, Adult Liver[Title/Abstract] OR Liver Cancers, Adult[Title/Abstract…			"HCC"[Title/Abstract] OR "hepatocellular carcinomas"[Title/Abstract] OR "hepatocellular carcinoma"[Title/Abstract] OR "Hepatoma"[Title/Abstract] OR "Hepatomas"[Title/Abstract] OR "liver cancer adult"[Title/Abstract] OR "adult liver cancer"[Title/Abstract] OR "adult liver cancers"[Title/Abstract] OR (("cancer s"[All Fields] OR "cancerated"[All Fields] OR "canceration"[All Fields] OR "cancerization…	161184
1	"Carcinoma, Hepatocellular"[Mesh]	Most Recent		"carcinoma, hepatocellular"[MeSH Terms]	109962
