# Supplementary material for: Hepatic arterial infusion chemotherapy combined with lenvatinib and PD-1 inhibitors versus lenvatinib and PD-1 inhibitors for unresectable HCC: a meta-analysis
Source: Front Oncol. 2024 Dec 24;14:1500496. doi: 10.3389/fonc.2024.1500496 (PMC11703705; doi:10.3389/fonc.2024.1500496)
Supplement: Supplementary file 4 [file Table4.xlsx]

## Sheet: Sheet1
ID	Search	Results
#1	TS=(Infusions, Intra-Arterial OR Infusion, Intra-Arterial OR Intra-Arterial Infusion OR Intra-Arterial Infusions OR Infusions, Intra Arterial OR Arterial Infusion, Intra OR Arterial Infusions, Intra OR Infusion, Intra Arterial OR Intra OR Arterial Infusion OR Intra Arterial Infusions OR Infusions, Intraarterial OR Infusion, Intraarterial OR Intraarterial Infusion OR Intraarterial Infusions OR Inf…	685070
#2	TS=(Carcinomas, Hepatocellular OR HCC OR Hepatocellular Carcinomas OR Hepatocellular Carcinoma OR Hepatoma OR Hepatomas OR Liver Cancer, Adult OR Adult Liver Cancer OR Adult Liver Cancers OR Cancer, Adult Liver OR Cancers, Adult Liver OR Liver Cancers, Adult OR Liver Cell Carcinoma OR Carcinoma, Liver Cell OR Carcinomas, Liver Cell OR Cell Carcinoma, Liver OR Cell Carcinomas, Liver OR Liver Cell …	416252
#3	TS=(Immune Checkpoint Inhibitors OR Checkpoint Inhibitors, Immune OR Immune Checkpoint Blockers OR Checkpoint Blockers, Immune OR Immune Checkpoint Inhibitor OR CTLA-4 Inhibitors OR Checkpoint Inhibitor, Immune OR CTLA 4 Inhibitors OR Cytotoxic T-Lymphocyte-Associated Protein 4 Inhibitors OR Cytotoxic T Lymphocyte Associated Protein 4 Inhibitors OR Cytotoxic T-Lymphocyte-Associated Protein 4 Inhi…	116258
#4	TS=(4-(3-chloro-4-((cyclopropylaminocarbonyl)amino)phenoxy)-7-methoxy-6-quinolinecarboxamide OR 4-(3-chloro-4-(N'-cyclopropylureido)phenoxy)-7-methoxyquinoline-6-carboxamide OR E 7080 OR ER-203492-00 OR E7080 OR E-7080 OR lenvatinib metabolite M2 OR 4-(3-chloro-4-(((cyclopropylamino)carbonyl)amino)phenoxy)-7-hydroxy-6-quinolinecarboxamide OR lenvatinib mesylate OR lenvatinib mesilate OR lenvatini…	470
#5	#1 AND #3 AND #2 AND #4 and Preprint Citation Index (Exclude – Database)	1
